# Supplementary material for: Modulation of cortisol responses to the DEX/CRH test by polymorphisms of the interleukin-1beta gene in healthy adults
Source: Behav Brain Funct. 2011 Jul 5;7:23. doi: 10.1186/1744-9081-7-23 (PMC3141407; doi:10.1186/1744-9081-7-23)
Supplement: Additional file 1 — Table S1. The results of the two-way ANOVA. ANOVA was performed with the transformed cortisol levels as the dependent variable and genotype and gender as independent variables. P values < 0.01 are shown in bold. [file 1744-9081-7-23-S1.XLS]

## Sheet: Table1
Table S1: The results of the two-way ANOVA
SNP	Genotype	N (Male/Female)		DST-Cortisol												DEX/CRH-Cortisol
				Average	S.D.		Genotype			Gender			Interaction			Average	S.D.		Genotype			Gender			Interaction
							F value	P value		F value	P value		F value	P value					F value	P value		F value	P value		F value	P value
rs2853550	A/A	3 (1/2)		0	0		1.8219	0.164899		0.324877	0.569453		2.3478	0.0987086		4.83333	4.64794		0.427293	0.652979		1.75377	0.187203		0.00556251	0.994453
	A/G	33 (11/22)		0.572727	0.791072		1.8219	0.164899		0.324877	0.569453		2.3478	0.0987086		5.9303	4.31701		0.427293	0.652979		1.75377	0.187203		0.00556251	0.994453
	G/G	138 (32/106)		0.874638	1.45778		1.8219	0.164899		0.324877	0.569453		2.3478	0.0987086		5.69638	5.38231		0.427293	0.652979		1.75377	0.187203		0.00556251	0.994453
rs1143634	G/G	157 (38/119)		0.861783	1.39746		0.469598	0.494089		2.08461	0.150599		0.840974	0.360395		5.97452	5.3065		5.1946	0.0238789		9.46674	0.00243298		0.919527	0.338937
	G/A	20 (6/14)		0.39	0.623994		0.469598	0.494089		2.08461	0.150599		0.840974	0.360395		3.715	3.41657		5.1946			9.46674	0.00243298		0.919527	0.338937
rs1143633	C/C	19 (8/11)		0.536842	1.33883		5.27673	0.00597947		0.0289579	0.865079		0.930036	0.396537		3.71579	2.82081		2.77043	0.0654651		9.25943	0.00271506		2.13066	0.12192
	C/T	100 (24/76)		0.644	0.940376		5.27673	0.00597947		0.0289579	0.865079		0.930036	0.396537		5.536	4.67589		2.77043	0.0654651		9.25943	0.00271506		2.13066	0.12192
	T/T	57 (13/44)		1.2	1.80565		5.27673	0.00597947		0.0289579	0.865079		0.930036	0.396537		6.92456	6.34207		2.77043	0.0654651		9.25943	0.00271506		2.13066	0.12192
rs1143630	G/G	125 (29/96)		0.9488	1.52043		0.487874	0.614787		0.413956	0.520835		0.138115	0.871097		6.0288	5.3551		1.20777	0.301415		3.08731	0.0807054		0.0903139	0.913688
	G/T	46 (15/31)		0.506522	0.653674		0.487874	0.614787		0.413956	0.520835		0.138115	0.871097		5.34348	4.90277		1.20777	0.301415		3.08731	0.0807054		0.0903139	0.913688
	T/T	5 (1/4)		0.22	0.491935		0.487874	0.614787		0.413956	0.520835		0.138115	0.871097		3.06	2.78532		1.20777	0.301415		3.08731	0.0807054		0.0903139	0.913688
rs16944	G/G	55 (12/43)		1.06	1.86265		7.97409	0.000491541		0.173259	0.677763		0.676517	0.411955		5.78727	5.63301		0.0465663	0.954514		9.26588	0.00271062		0.205796	0.814204
	G/A	89 (22/67)		0.811236	1.10715		7.97409	0.000491541		0.173259	0.677763		0.676517	0.411955		5.90112	5.18695		0.0465663	0.954514		9.26588	0.00271062		0.205796	0.814204
	A/A	30 (10/20)		0.326667	0.555185		7.97409	0.000491541		0.173259	0.677763		0.676517	0.411955		5.57	4.60832		0.0465663	0.954514		9.26588	0.00271062		0.205796	0.814204
ANOVA: analysis of variance; DST-Cortisol: cortisol levels after DEX and just before CRH administration; DEX/CRH-Cortisol: cortisol levels 1 hour after CRH administration
